# Supplementary material for: De novo discovery of conserved gene clusters in microbial genomes with Spacedust
Source: Nat Methods. 2025 Sep 15;22(10):2065–73. doi: 10.1038/s41592-025-02816-x (PMC12510874; doi:10.1038/s41592-025-02816-x)
Supplement: Supplementary file 4 — Sample result of Spacedust. [file 41592_2025_2816_MOESM4_ESM.tsv]

#30	NC_000913.faa	NC_000915.faa	4.243E-03	3.688E-59	2
>NC_000913.3_2005_2004_2111019_2110138	NC_000915.1_646_645_692043_692864	1.179E-21	0.272	1.177E-21	2	237	294	1	265	274	47M1I15M11D12M10D47M2D15M3D10M2D7M2D8M2D49M1I10M1I13M
>NC_000913.3_2008_2007_2114327_2113434	NC_000915.1_646_645_692043_692864	1.676E-45	0.380	1.726E-45	4	280	298	3	272	274	91M1I36M3D8M6I22M1D11M1I4M1I2M1I13M1I79M
#31	NC_000913.faa	NC_000915.faa	4.472E-04	8.107E-293	3
>NC_000913.3_2015_2014_2124520_2123084	NC_000915.1_40_39_40651_42063	3.529E-101	0.377	3.543E-101	4	476	479	1	464	471	43M1I25M1D27M5I56M9I67M4D62M2D18M1I159M
>NC_000913.3_2018_2017_2127190_2126225	NC_000915.1_42_41_43243_44175	8.674E-62	0.374	9.098E-62	5	313	322	4	305	311	20M1D193M4I7M4I81M
>NC_000913.3_2019_2018_2128314_2127193	NC_000915.1_41_40_42105_43250	4.830E-145	0.601	4.809E-145	2	364	374	3	373	382	54M1D241M7D68M
#32	NC_000913.faa	NC_000915.faa	1.414E-03	3.787E-228	2
>NC_000913.3_2042_2041_2155263_2158385	NC_000915.1_606_605_643460_646546	5.956E-110	0.290	6.004E-110	18	1020	1041	7	1008	1029	103M1I15M1I115M4I59M1I184M4I31M1I12M1D62M1I26M7D18M1I47M4D41M1D66M1D9M1D22M1I99M1I78M
>NC_000913.3_2043_2042_2158386_2161463	NC_000915.1_606_605_643460_646546	3.407E-126	0.293	3.508E-126	7	1004	1026	5	1006	1029	109M2I128M4I62M1I177M3I107M1D5M2D19M4D16M1D11M1D39M4D41M1D73M2D19M1I111M1I69M
#33	NC_000913.faa	NC_000915.faa	8.485E-03	1.800E-95	2
>NC_000913.3_2046_2045_2164276_2164998	NC_000915.1_161_160_174455_173778	2.424E-33	0.326	2.413E-33	12	232	241	3	223	226	17M9I11M9D184M
>NC_000913.3_2048_2047_2165668_2167029	NC_000915.1_164_163_176721_175453	3.979E-70	0.368	4.131E-70	0	394	454	0	356	423	39M1D165M18I3M2I5M5I6M12I20M1D70M2D15M5I30M
#34	NC_000913.faa	NC_000915.faa	7.071E-04	1.626E-79	2
>NC_000913.3_2069_2068_2184516_2183716	NC_000915.1_842_841_895980_895171	2.546E-52	0.408	2.520E-52	6	259	267	7	260	270	143M1I31M3D63M2I14M
>NC_000913.3_2070_2069_2185301_2184513	NC_000915.1_843_842_896753_895977	3.423E-35	0.389	3.408E-35	19	252	263	5	242	259	98M1D31M1I82M3D11M1D11M
#35	NC_000913.faa	NC_000915.faa	7.071E-04	7.865E-240	2
>NC_000913.3_2145_2144_2272364_2274178	NC_000915.1_1247_1246_1328908_1327124	1.503E-119	0.386	1.537E-119	0	586	605	0	586	595	15M7I10M1D127M9D13M2I21M4I6M1I190M3D3M1D25M1I76M2D38M1I47M
>NC_000913.3_2146_2145_2274179_2275273	NC_000915.1_1246_1245_1327127_1326081	2.804E-128	0.574	2.779E-128	0	363	365	0	347	349	42M13I9M3I297M
#36	NC_000913.faa	NC_000915.faa	7.071E-04	3.322E-216	2
>NC_000913.3_2147_2146_2275273_2276298	NC_000915.1_247_246_261377_260361	2.676E-110	0.504	2.790E-110	3	337	342	0	334	339	335M
>NC_000913.3_2148_2147_2276300_2277889	NC_000915.1_246_245_260351_258801	6.651E-114	0.409	6.394E-114	4	525	530	0	511	517	18M4I32M2I62M1D23M2I113M2D10M3I12M1I10M1I229M
#37	NC_000913.faa	NC_000915.faa	1.225E-06	0.000E+00	4
>NC_000913.3_2188_2187_2323447_2324109	NC_000915.1_690_689_741745_742443	8.562E-57	0.427	8.851E-57	0	212	221	0	212	233	213M
>NC_000913.3_2189_2188_2324109_2324759	NC_000915.1_691_690_742440_743063	7.175E-66	0.517	7.237E-66	3	204	217	1	204	208	32M1I20M3D149M
>NC_000913.3_2190_2189_2324756_2326078	NC_000915.1_692_691_743083_744447	3.012E-117	0.472	2.891E-117	13	431	441	15	444	455	159M1D3M4D48M3I4M5D36M1I60M5D105M
>NC_000913.3_2191_2190_2326109_2327293	NC_000915.1_689_688_740559_741734	1.196E-108	0.497	1.155E-108	0	391	395	0	389	392	123M1I97M1I170M
#38	NC_000913.faa	NC_000915.faa	4.743E-08	8.590E-248	5
>NC_000913.3_2246_2245_2393041_2391512	NC_000915.1_1268_1267_1344812_1346350	2.955E-71	0.343	2.929E-71	1	485	510	7	474	513	21M3I22M2I5M1I5M3I28M4I64M5I122M1D5M1I83M3I15M3D56M3D7M2I28M
>NC_000913.3_2247_2246_2395046_2393205	NC_000915.1_1267_1266_1342970_1344808	2.920E-105	0.375	2.868E-105	1	606	614	4	604	613	13M4I14M1I16M1D7M2D144M7I6M4D176M1I52M3D8M2D47M1I14M6I30M1I13M2I15M6D28M
>NC_000913.3_2248_2247_2395345_2395043	NC_000915.1_1266_1265_1342665_1342967	3.333E-17	0.400	3.331E-17	0	99	101	0	99	101	100M
>NC_000913.3_2250_2249_2396450_2395908	NC_000915.1_1264_1263_1341465_1342127	4.082E-18	0.304	4.095E-18	4	171	181	32	210	221	13M7I31M1D89M13D5M1I9M5D13M
>NC_000913.3_2251_2250_2397442_2396465	NC_000915.1_1263_1262_1340465_1341454	1.441E-64	0.395	1.495E-64	13	320	326	7	327	330	94M9D78M3D77M1D59M
#39	NC_000913.faa	NC_000915.faa	1.414E-03	5.321E-27	2
>NC_000913.3_2277_2276_2425233_2424517	NC_000915.1_937_936_1000320_999607	1.348E-15	0.260	1.352E-15	1	225	239	20	233	238	12M6I42M5D26M10I129M
>NC_000913.3_2278_2277_2425916_2425230	NC_000915.1_937_936_1000320_999607	2.115E-19	0.300	2.115E-19	14	206	229	37	223	238	29M7D6M2I21M8I5M3I119M
#60	NC_000913.faa	NC_000915.faa	7.071E-04	8.361E-225	2
>NC_000913.3_4299_4298_4619603_4620826	NC_000915.1_1177_1176_1247903_1246662	2.975E-151	0.561	3.081E-151	1	403	408	2	403	414	43M1D158M2I200M
>NC_000913.3_4300_4299_4620883_4621602	NC_000915.1_1176_1175_1246665_1245964	1.506E-81	0.554	1.440E-81	2	230	240	1	229	234	229M
#61	NC_000915.faa	NC_000913.faa	7.071E-04	1.604E-51	2
>NC_000915.1_1_0_633_217	NC_000913.3_408_407_435137_435556	1.205E-14	0.309	1.200E-14	1	125	139	3	127	140	70M1I20M1D34M
>NC_000915.1_2_1_1105_635	NC_000913.3_407_406_434647_435117	5.332E-44	0.506	5.327E-44	0	154	157	0	154	157	8M1I38M1D108M
#62	NC_000915.faa	NC_000913.faa	7.071E-04	3.238E-172	2
>NC_000915.1_28_27_32405_32680	NC_000913.3_858_857_922913_923233	4.194E-13	0.370	4.187E-13	8	88	92	24	104	107	81M
>NC_000915.1_29_28_32680_34905	NC_000913.3_859_858_923264_925540	3.093E-166	0.395	3.071E-166	4	724	742	2	741	759	46M1I20M4D12M2D46M4I13M11D257M2D195M2D12M1D110M2D5M
#63	NC_000915.faa	NC_000913.faa	4.472E-04	1.622E-294	3
>NC_000915.1_40_39_40651_42063	NC_000913.3_2015_2014_2124520_2123084	2.146E-102	0.379	2.192E-102	1	464	471	4	476	479	43M1D25M1I29M5D54M9D71M4I58M2I18M1D159M
>NC_000915.1_41_40_42105_43250	NC_000913.3_2019_2018_2128314_2127193	9.726E-145	0.601	9.290E-145	3	373	382	2	364	374	54M1I241M7I68M
>NC_000915.1_42_41_43243_44175	NC_000913.3_2018_2017_2127190_2126225	2.880E-61	0.374	2.914E-61	4	305	311	5	313	322	20M1I193M4D7M4D81M
#64	NC_000915.faa	NC_000913.faa	7.071E-04	2.811E-67	2
>NC_000915.1_80_79_89222_88833	NC_000913.3_3164_3163_3378207_3377815	3.917E-33	0.512	3.906E-33	4	128	130	6	129	131	33M1I91M
>NC_000915.1_81_80_89644_89219	NC_000913.3_3165_3164_3378651_3378223	2.875E-41	0.511	2.863E-41	1	133	142	2	134	143	133M
#65	NC_000915.faa	NC_000913.faa	4.243E-03	3.725E-172	2
>NC_000915.1_119_118_135142_136980	NC_000913.3_1696_1695_1802570_1800642	5.945E-148	0.424	5.790E-148	46	606	613	67	631	643	81M2D12M2D95M1I154M1D218M
>NC_000915.1_122_121_137857_138207	NC_000913.3_1693_1692_1799749_1799393	2.510E-31	0.504	2.520E-31	1	115	117	2	116	119	115M
#66	NC_000915.faa	NC_000913.faa	7.071E-04	8.669E-139	2
>NC_000915.1_132_131_149354_147909	NC_000913.3_302_301_322338_323765	4.789E-103	0.402	5.019E-103	5	464	482	5	455	476	37M1I263M1I77M2I13M2I6M6I19M4D11M2I3M1D17M
>NC_000915.1_133_132_150150_149383	NC_000913.3_301_300_321608_322327	7.251E-43	0.365	7.284E-43	13	251	256	0	238	240	121M2I7M2D109M
#67	NC_000915.faa	NC_000913.faa	1.414E-03	0.000E+00	2
>NC_000915.1_134_133_150342_151991	NC_000913.3_3538_3537_3777399_3779054	3.001E-193	0.582	3.029E-193	4	544	550	5	550	552	271M5D270M
>NC_000915.1_135_134_152048_153703	NC_000913.3_3538_3537_3777399_3779054	3.917E-180	0.549	3.973E-180	3	547	552	3	550	552	280M5D66M2I197M
#68	NC_000915.faa	NC_000913.faa	1.414E-03	1.711E-107	2
>NC_000915.1_137_136_155361_154714	NC_000913.3_605_604_646580_645117	3.442E-41	0.380	3.456E-41	0	204	216	279	480	488	28M1I66M2I108M
>NC_000915.1_138_137_156164_155367	NC_000913.3_605_604_646580_645117	1.991E-73	0.454	1.902E-73	7	260	266	10	272	488	57M3I3M10D9M1D94M1D88M
#69	NC_000915.faa	NC_000913.faa	7.071E-04	7.796E-125	2
>NC_000915.1_196_195_205877_206890	NC_000913.3_1062_1061_1147651_1148691	1.043E-55	0.371	1.038E-55	7	326	338	0	330	347	18M1D22M3D26M1D16M1D110M2D74M3D54M
>NC_000915.1_197_196_206915_207910	NC_000913.3_1063_1062_1148759_1149712	2.994E-76	0.440	2.885E-76	3	327	332	1	316	318	84M1I85M2I34M6I113M
#90	NC_000915.faa	NC_000913.faa	4.472E-05	4.779E-308	3
>NC_000915.1_1098_1097_1160287_1159661	NC_000913.3_1827_1826_1932756_1932115	1.593E-64	0.505	1.642E-64	7	204	209	10	207	214	198M
>NC_000915.1_1099_1098_1162132_1160306	NC_000913.3_1828_1827_1934604_1932793	1.801E-189	0.502	1.797E-189	11	599	609	10	596	604	28M1D227M5D105M4I191M4I30M
>NC_000915.1_1100_1099_1162198_1163475	NC_000913.3_1829_1828_1936314_1934839	5.905E-68	0.339	6.130E-68	4	404	426	10	462	492	68M5D19M1D100M2D51M2D14M2D14M10D58M1I4M6D11M16D8M8D47M1D6M
#91	NC_000915.faa	NC_000913.faa	1.581E-05	0.000E+00	3
>NC_000915.1_1132_1131_1195673_1194273	NC_000913.3_3667_3666_3917375_3915993	1.844E-198	0.664	1.826E-198	2	462	467	3	459	461	15M1D14M3I5M1I196M1I226M
>NC_000915.1_1133_1132_1196610_1195705	NC_000913.3_3668_3667_3918265_3917402	5.035E-45	0.338	4.993E-45	0	299	302	0	286	288	57M5I10M3I124M10I10M7D5M2I74M
>NC_000915.1_1134_1133_1198136_1196625	NC_000913.3_3669_3668_3919857_3918316	2.351E-176	0.549	2.354E-176	2	501	504	1	511	514	306M6D2M5D192M
#92	NC_000915.faa	NC_000913.faa	5.303E-06	1.275E-152	4
>NC_000915.1_1146_1145_1211587_1211231	NC_000913.3_2569_2568_2744530_2744183	2.637E-27	0.518	2.632E-27	5	114	119	4	111	116	10M1I50M1I48M
>NC_000915.1_1147_1146_1212298_1211609	NC_000913.3_2570_2569_2745339_2744572	6.129E-36	0.337	6.099E-36	0	222	230	0	222	256	75M4D104M1D8M5I31M
>NC_000915.1_1150_1149_1213448_1213218	NC_000913.3_2572_2571_2746185_2745937	1.132E-17	0.472	1.135E-17	0	71	77	0	73	83	47M2D25M
>NC_000915.1_1151_1150_1214868_1213522	NC_000913.3_2573_2572_2747795_2746434	1.708E-91	0.400	1.724E-91	0	444	449	0	447	454	16M2D48M5D21M1I36M1D34M1D163M1D37M1I9M1I56M2I3M2I15M
#93	NC_000915.faa	NC_000913.faa	7.071E-04	1.549E-26	2
>NC_000915.1_1168_1167_1236572_1237225	NC_000913.3_787_786_847119_846460	7.344E-17	0.271	7.317E-17	0	209	218	0	213	220	78M4D132M
>NC_000915.1_1169_1168_1237227_1237898	NC_000913.3_787_786_847119_846460	8.448E-17	0.305	8.477E-17	12	216	224	14	214	220	68M1D106M5I26M
#94	NC_000915.faa	NC_000913.faa	7.071E-04	1.362E-224	2
>NC_000915.1_1176_1175_1246665_1245964	NC_000913.3_4300_4299_4620883_4621602	2.252E-82	0.554	2.302E-82	1	229	234	2	230	240	229M
>NC_000915.1_1177_1176_1247903_1246662	NC_000913.3_4299_4298_4619603_4620826	2.423E-149	0.561	2.363E-149	2	403	414	1	403	408	43M1I158M2D200M
#95	NC_000915.faa	NC_000913.faa	1.581E-05	0.000E+00	3
>NC_000915.1_1192_1191_1267386_1265308	NC_000913.3_3269_3268_3473514_3471400	1.980E-303	0.667	2.022E-303	0	689	693	0	701	705	72M7D219M1D201M1D28M3D117M1D4M1I48M
>NC_000915.1_1193_1192_1267865_1267398	NC_000913.3_3270_3269_3474081_3473542	1.267E-53	0.603	1.314E-53	1	154	156	2	155	180	154M
>NC_000915.1_1194_1193_1268288_1267881	NC_000913.3_3271_3270_3474552_3474178	2.828E-54	0.717	2.820E-54	0	123	136	0	123	125	124M
#96	NC_000915.faa	NC_000913.faa	1.768E-06	1.782E-173	4
>NC_000915.1_1196_1195_1277650_1277273	NC_000913.3_3899_3898_4180560_4180925	2.400E-33	0.544	2.391E-33	0	124	126	0	120	122	39M4I82M
>NC_000915.1_1198_1197_1279003_1278299	NC_000913.3_3897_3896_4178879_4179583	5.385E-71	0.506	5.301E-71	3	225	235	2	224	235	223M
>NC_000915.1_1199_1198_1279473_1279048	NC_000913.3_3896_3895_4178447_4178875	4.567E-46	0.563	4.561E-46	0	140	142	0	141	143	49M1D92M
>NC_000915.1_1200_1199_1280018_1279491	NC_000913.3_3895_3894_4177743_4178288	5.761E-43	0.416	5.748E-43	2	172	176	8	179	182	51M1I34M1D25M1D60M
#97	NC_000915.faa	NC_000913.faa	7.071E-04	1.549E-235	2
>NC_000915.1_1246_1245_1327127_1326081	NC_000913.3_2146_2145_2274179_2275273	3.389E-124	0.574	3.290E-124	2	347	349	2	363	365	40M13D9M3D297M
>NC_000915.1_1247_1246_1328908_1327124	NC_000913.3_2145_2144_2272364_2274178	1.831E-118	0.386	1.789E-118	0	586	595	0	586	605	15M7D10M1I127M9I13M2D21M4D6M1D190M3I3M1I25M1D77M2I37M1D47M
#98	NC_000915.faa	NC_000913.faa	2.121E-03	5.775E-125	2
>NC_000915.1_1257_1256_1334214_1334693	NC_000913.3_2256_2255_2404613_2403951	1.035E-52	0.542	1.042E-52	5	143	160	36	175	221	47M1D92M
>NC_000915.1_1259_1258_1335492_1336721	NC_000913.3_2255_2254_2403857_2402055	2.235E-79	0.374	2.278E-79	23	408	410	215	599	601	241M1D27M2I116M
#99	NC_000915.faa	NC_000913.faa	3.162E-04	4.574E-136	3
>NC_000915.1_1263_1262_1340465_1341454	NC_000913.3_2251_2250_2397442_2396465	3.207E-64	0.395	3.225E-64	4	327	330	10	320	326	97M9I78M3I77M1I59M
>NC_000915.1_1266_1265_1342665_1342967	NC_000913.3_2248_2247_2395345_2395043	1.928E-18	0.400	1.928E-18	0	99	101	0	99	101	100M
>NC_000915.1_1268_1267_1344812_1346350	NC_000913.3_2246_2245_2393041_2391512	5.890E-67	0.344	5.895E-67	28	474	513	25	485	510	22M2D5M1D5M3D40M4D52M5D122M1I5M1D85M3D13M3I56M3I7M2D28M
#80	NC_000915.faa	NC_000913.faa	2.121E-03	2.665E-205	2
>NC_000915.1_497_496_526549_527673	NC_000913.3_3637_3636_3882321_3881221	1.582E-15	0.203	1.578E-15	0	360	375	0	359	367	84M1D33M2I13M2I24M2D25M3I27M5D15M2I47M4D36M4I44M
>NC_000915.1_498_497_527686_530007	NC_000913.3_3635_3634_3880119_3877705	6.748E-197	0.433	6.994E-197	2	772	774	3	803	805	30M1D126M3I12M1D60M2I5M2D67M2D169M1D78M5I21M3I67M5D14M3I14M27D3M4D7M3D82M
#81	NC_000915.faa	NC_000913.faa	7.071E-04	1.161E-162	2
>NC_000915.1_513_512_542466_543008	NC_000913.3_3853_3852_4122287_4121757	5.593E-47	0.500	5.602E-47	4	171	181	1	163	177	7M4I109M1I47M
>NC_000915.1_514_513_543008_544339	NC_000913.3_3852_3851_4121747_4120416	8.314E-123	0.484	8.616E-123	5	442	444	3	442	444	142M1D59M3D7M1I47M1I181M
#82	NC_000915.faa	NC_000913.faa	1.581E-05	3.208E-188	3
>NC_000915.1_556_555_593729_592491	NC_000913.3_1067_1066_1151939_1153180	2.504E-123	0.492	2.497E-123	1	410	413	3	411	414	88M5I203M3D90M1D24M
>NC_000915.1_557_556_594273_594037	NC_000913.3_1066_1065_1151615_1151851	5.202E-19	0.588	5.205E-19	4	71	79	5	72	79	68M
>NC_000915.1_558_557_595247_594504	NC_000913.3_1065_1064_1150670_1151404	1.423E-59	0.453	1.397E-59	0	246	248	0	242	245	32M1I43M3I168M
#83	NC_000915.faa	NC_000913.faa	7.071E-04	9.017E-220	2
>NC_000915.1_631_630_677958_679112	NC_000913.3_947_946_1032139_1033257	3.801E-91	0.430	3.738E-91	25	376	385	1	345	373	128M2D6M3I46M1D125M7I37M
>NC_000915.1_632_631_679122_680858	NC_000913.3_948_947_1033254_1035047	9.503E-136	0.412	9.103E-136	1	570	579	15	595	598	141M1I77M1I10M8D33M1I8M1I5M5D9M2D23M3D17M1I18M3I12M3I102M4D104M
#84	NC_000915.faa	NC_000913.faa	1.581E-05	6.283E-225	3
>NC_000915.1_690_689_741745_742443	NC_000913.3_2188_2187_2323447_2324109	2.850E-57	0.427	2.991E-57	0	212	233	0	212	221	213M
>NC_000915.1_691_690_742440_743063	NC_000913.3_2189_2188_2324109_2324759	3.216E-65	0.517	3.259E-65	1	204	208	3	204	217	32M1D20M3I149M
>NC_000915.1_692_691_743083_744447	NC_000913.3_2190_2189_2324756_2326078	3.320E-116	0.472	3.251E-116	15	444	455	13	431	441	159M1I3M4I48M3D4M5I36M1D60M5I105M
#85	NC_000915.faa	NC_000913.faa	7.071E-04	2.209E-117	2
>NC_000915.1_791_790_851604_851017	NC_000913.3_429_428_456677_457300	1.252E-87	0.700	1.294E-87	0	189	196	13	202	208	190M
>NC_000915.1_792_791_852980_851625	NC_000913.3_428_427_455133_456431	7.069E-37	0.278	7.067E-37	0	427	452	0	413	433	65M4I18M1D12M1D24M4I7M4D29M2I93M2I30M1I49M7I29M1I29M1D22M
#86	NC_000915.faa	NC_000913.faa	7.071E-04	3.782E-85	2
>NC_000915.1_842_841_895980_895171	NC_000913.3_2069_2068_2184516_2183716	5.680E-53	0.408	5.894E-53	7	260	270	6	259	267	143M1D31M3I63M2D14M
>NC_000915.1_843_842_896753_895977	NC_000913.3_2070_2069_2185301_2184513	2.667E-39	0.389	2.670E-39	5	242	259	19	252	263	98M1I31M1D82M3I11M1I11M
#87	NC_000915.faa	NC_000913.faa	1.581E-05	7.601E-139	3
>NC_000915.1_894_893_951852_950740	NC_000913.3_2680_2679_2852136_2853257	5.804E-100	0.435	5.882E-100	2	368	371	3	367	374	307M2I58M
>NC_000915.1_895_894_952091_951858	NC_000913.3_2679_2678_2851864_2852136	6.397E-10	0.337	6.427E-10	0	68	78	0	73	91	35M5D34M
>NC_000915.1_896_895_952819_952091	NC_000913.3_2678_2677_2851001_2851873	1.598E-42	0.415	1.600E-42	12	227	243	69	283	291	12M1D39M1D12M1D45M4I104M
#88	NC_000915.faa	NC_000913.faa	4.472E-05	6.623E-116	3
>NC_000915.1_900_899_954661_953783	NC_000913.3_2266_2265_2413470_2414672	2.660E-69	0.469	2.663E-69	2	277	293	5	278	401	32M2I19M1I11M1D14M2I59M2D136M
>NC_000915.1_901_900_954900_954679	NC_000913.3_2267_2266_2414747_2416891	9.253E-29	0.671	9.243E-29	1	70	74	640	709	715	70M
>NC_000915.1_902_901_955217_954846	NC_000913.3_2267_2266_2414747_2416891	2.510E-31	0.508	2.502E-31	1	119	124	534	653	715	114M1D5M
#89	NC_000915.faa	NC_000913.faa	2.121E-03	4.648E-68	2
>NC_000915.1_937_936_1000320_999607	NC_000913.3_1892_1891_1998479_1997811	1.820E-42	0.396	1.825E-42	17	236	238	1	214	223	18M1I28M2D7M7I159M
>NC_000915.1_938_937_1001074_1000304	NC_000913.3_1894_1893_2000442_1999585	1.023E-32	0.354	1.021E-32	21	254	257	51	284	286	78M1I25M1D26M1I11M3D35M1I6M2D8M3I39M
#10	NC_000913.faa	NC_000915.faa	2.121E-03	7.165E-84	2
>NC_000913.3_786_785_846463_845741	NC_000915.1_1170_1169_1237900_1238646	1.981E-71	0.472	1.938E-71	0	236	241	3	239	249	237M
>NC_000913.3_787_786_847119_846460	NC_000915.1_1168_1167_1236572_1237225	1.938E-20	0.271	1.935E-20	0	216	220	0	212	218	78M4I135M
#11	NC_000913.faa	NC_000915.faa	1.581E-05	9.630E-199	3
>NC_000913.3_807_806_869411_870949	NC_000915.1_293_292_315585_317234	6.392E-60	0.308	6.422E-60	29	495	513	48	531	550	37M1D34M6D22M5D9M6D37M5D42M1I107M1D45M2I27M1I6M4I24M2D6M1I62M
>NC_000913.3_808_807_870967_871887	NC_000915.1_294_293_317245_318249	1.017E-84	0.433	1.008E-84	0	303	307	0	331	335	166M28D138M
>NC_000913.3_809_808_871890_872801	NC_000915.1_295_294_318249_319106	3.968E-69	0.437	4.069E-69	26	299	304	3	281	286	48M5D226M
#12	NC_000913.faa	NC_000915.faa	4.243E-03	5.143E-95	2
>NC_000913.3_884_883_958812_960095	NC_000915.1_393_392_413325_412036	1.012E-24	0.267	1.016E-24	21	415	428	10	413	430	49M4D12M7I99M2I13M3I13M1I35M3I19M2D12M10D6M2I12M2D59M5D10M5D19M1I18M
>NC_000913.3_887_886_961995_963668	NC_000915.1_391_390_411101_409431	2.723E-78	0.295	2.831E-78	2	538	558	14	543	557	16M1D16M2D39M2I32M2D32M2I6M1I235M1I15M1I69M1I20M4I45M
#13	NC_000913.faa	NC_000915.faa	7.071E-04	4.518E-219	2
>NC_000913.3_947_946_1032139_1033257	NC_000915.1_631_630_677958_679112	7.634E-90	0.430	7.393E-90	1	345	373	25	376	385	128M2I6M3D46M1I125M7D37M
>NC_000913.3_948_947_1033254_1035047	NC_000915.1_632_631_679122_680858	3.171E-137	0.412	3.162E-137	16	595	598	2	570	579	140M1D77M1D10M8I33M1D8M1D5M5I9M2I23M3I19M1D16M3D12M3D102M4I104M
#14	NC_000913.faa	NC_000915.faa	7.071E-04	2.099E-23	2
>NC_000913.3_1046_1045_1131018_1131434	NC_000915.1_1548_1547_1641376_1640954	4.205E-14	0.347	4.202E-14	13	131	139	11	130	141	36M2D67M1I15M
>NC_000913.3_1047_1046_1131438_1131842	NC_000915.1_1547_1546_1640941_1640456	2.675E-17	0.315	2.671E-17	3	124	135	2	150	162	48M27D74M
#15	NC_000913.faa	NC_000915.faa	1.414E-03	7.936E-81	2
>NC_000913.3_1050_1049_1133802_1134557	NC_000915.1_1574_1573_1663590_1664378	6.399E-14	0.306	6.426E-14	21	246	252	21	259	263	13M3D7M2D15M10D57M1D10M3I6M1D16M1D22M1I19M1D10M2I45M
>NC_000913.3_1051_1050_1134729_1135511	NC_000915.1_1574_1573_1663590_1664378	6.645E-75	0.473	6.695E-75	0	259	261	0	259	263	260M
#16	NC_000913.faa	NC_000915.faa	7.071E-04	4.747E-122	2
>NC_000913.3_1062_1061_1147651_1148691	NC_000915.1_196_195_205877_206890	2.821E-53	0.370	2.732E-53	0	331	347	7	327	338	18M1I22M3I26M1I16M1I110M2I59M3I70M
>NC_000913.3_1063_1062_1148759_1149712	NC_000915.1_197_196_206915_207910	9.016E-77	0.440	9.009E-77	1	316	318	3	327	332	84M1D85M2D34M6D113M
#17	NC_000913.faa	NC_000915.faa	1.581E-05	5.145E-180	3
>NC_000913.3_1065_1064_1150670_1151404	NC_000915.1_558_557_595247_594504	3.142E-56	0.453	3.165E-56	0	242	245	0	246	248	32M1D43M3D168M
>NC_000913.3_1066_1065_1151615_1151851	NC_000915.1_557_556_594273_594037	4.790E-18	0.555	4.806E-18	5	76	79	4	75	79	72M
>NC_000913.3_1067_1066_1151939_1153180	NC_000915.1_556_555_593729_592491	1.010E-120	0.492	1.006E-120	3	411	414	1	410	413	88M5D203M3I92M1I22M
#18	NC_000913.faa	NC_000915.faa	2.121E-03	1.664E-53	2
>NC_000913.3_1159_1158_1237571_1238869	NC_000915.1_941_940_1004907_1003675	2.815E-29	0.255	2.818E-29	1	396	433	3	388	411	33M1I87M1I25M3I11M1I15M3I116M1I18M3I19M2D28M1D31M
>NC_000913.3_1160_1159_1238879_1239949	NC_000915.1_939_938_1002275_1001142	3.167E-32	0.298	3.166E-32	8	349	357	9	370	378	15M1D23M1I8M3D24M1I37M2D19M1D28M5D9M1D7M1D6M1D10M4D115M1I12M1D7M3D19M
#19	NC_000913.faa	NC_000915.faa	1.581E-05	2.523E-120	3
>NC_000913.3_1217_1216_1301137_1302813	NC_000915.1_293_292_315585_317234	8.567E-34	0.270	8.529E-34	55	524	559	48	517	550	19M1I20M2D11M1D15M6D22M2D24M8I35M6D13M3I26M1I33M2D18M3I37M1I7M2I8M7I8M5D25M3I20M1I49M6D50M
>NC_000913.3_1218_1217_1302899_1303819	NC_000915.1_294_293_317245_318249	2.572E-56	0.362	2.616E-56	0	304	307	0	331	335	34M3D13M1I41M1I75M22D5M4D135M
>NC_000913.3_1219_1218_1303834_1304742	NC_000915.1_295_294_318249_319106	5.035E-45	0.346	5.157E-45	30	299	303	8	281	286	30M3D11M3I7M4D219M
#20	NC_000913.faa	NC_000915.faa	5.303E-06	0.000E+00	4
>NC_000913.3_1234_1233_1317222_1316416	NC_000915.1_1273_1272_1353151_1352363	5.329E-67	0.465	5.491E-67	2	261	269	1	259	263	70M1I189M
>NC_000913.3_1235_1234_1318415_1317222	NC_000915.1_1274_1273_1354329_1353148	1.706E-168	0.662	1.706E-168	7	391	398	5	388	394	353M1I31M
>NC_000913.3_1236_1235_1319785_1318427	NC_000915.1_1275_1274_1355689_1354331	1.325E-109	0.463	1.363E-109	0	451	453	0	451	453	27M3I269M1D36M1I25M3D15M1D23M1I52M
>NC_000913.3_1238_1237_1322946_1321384	NC_000915.1_1278_1277_1358769_1357267	1.134E-126	0.472	1.144E-126	16	509	521	9	494	501	12M2I64M4I68M1D32M2I17M1I7M2D151M2I132M
#21	NC_000913.faa	NC_000915.faa	7.906E-09	7.396E-260	5
>NC_000913.3_1266_1265_1352634_1351828	NC_000915.1_297_296_319978_320784	1.297E-62	0.394	1.254E-62	4	250	269	2	252	269	19M1D51M1D7M2D170M
>NC_000913.3_1267_1266_1353628_1352636	NC_000915.1_296_295_319118_319981	2.074E-50	0.391	2.045E-50	2	277	331	1	272	288	85M1D29M4D7M8I138M1I8M
>NC_000913.3_1268_1267_1354518_1353628	NC_000915.1_295_294_318249_319106	3.134E-55	0.398	3.039E-55	20	290	297	8	278	286	271M
>NC_000913.3_1269_1268_1355470_1354505	NC_000915.1_294_293_317245_318249	1.277E-56	0.397	1.271E-56	43	310	322	64	328	335	124M4I2M1D138M
>NC_000913.3_1270_1269_1357110_1355467	NC_000915.1_293_292_315585_317234	1.177E-63	0.300	1.214E-63	65	539	548	77	548	550	310M2D10M4I2M3I59M3D7M1I79M
#22	NC_000913.faa	NC_000915.faa	1.768E-06	2.205E-250	4
>NC_000913.3_1460_1459_1558038_1557112	NC_000915.1_297_296_319978_320784	1.779E-68	0.452	1.721E-68	4	253	309	2	263	269	11M1I65M13D173M
>NC_000913.3_1462_1461_1559910_1559014	NC_000915.1_295_294_318249_319106	4.318E-63	0.444	4.401E-63	21	291	299	5	281	286	49M6D222M
>NC_000913.3_1463_1462_1560929_1559907	NC_000915.1_294_293_317245_318249	2.270E-85	0.438	2.310E-85	19	333	341	17	330	335	153M2D5M3I154M
>NC_000913.3_1464_1463_1562481_1560931	NC_000915.1_293_292_315585_317234	2.101E-55	0.300	2.185E-55	30	498	517	47	531	550	38M4I35M6D32M13D206M1I10M3D13M3I52M1D12M1D63M
#23	NC_000913.faa	NC_000915.faa	1.414E-03	4.960E-139	2
>NC_000913.3_1563_1562_1658069_1660495	NC_000915.1_399_398_419077_421467	5.483E-78	0.310	5.567E-78	87	807	809	75	775	797	7M1D16M10I24M4I8M1D19M3I5M1D29M2D6M3D11M4I15M8D65M1I4M11I6M1I25M1I47M8D38M4I7M1I5M1D6M1I11M3I43M1D12M2I25M1D24M2I25M2D34M7I46M3D63M2I10M4D9M1D19M
>NC_000913.3_1564_1563_1660583_1662979	NC_000915.1_399_398_419077_421467	4.847E-69	0.290	4.981E-69	78	797	799	72	775	797	10M1D16M10I29M3I18M1D9M1D26M5D40M4D64M1I4M11I6M1I25M1I49M5D14M3D17M5I17M1D12M4I47M1I39M1D26M2I22M2D33M2D4M9I42M3D61M2I8M4D13M1D19M
#24	NC_000913.faa	NC_000915.faa	7.071E-04	1.797E-133	2
>NC_000913.3_1691_1690_1797944_1795557	NC_000915.1_394_393_415635_413341	5.261E-62	0.269	5.014E-62	0	793	796	0	762	765	41M1I30M1I26M1I38M3D49M2I14M1I18M1I24M3I6M11I37M1I8M4I27M2I10M7D31M7I9M1I39M5D51M2D34M2D51M7I8M1D15M1D8M3I12M1I42M1I13M1I55M5I10M2D34M
>NC_000913.3_1692_1691_1798942_1797959	NC_000915.1_395_394_416621_415635	1.830E-79	0.477	1.846E-79	23	325	328	16	327	329	73M1I119M2D19M1I23M11D26M2I39M
#25	NC_000913.faa	NC_000915.faa	6.325E-05	1.443E-196	3
>NC_000913.3_1693_1692_1799749_1799393	NC_000915.1_122_121_137857_138207	4.148E-32	0.508	4.134E-32	2	113	119	1	112	117	112M
>NC_000913.3_1695_1694_1800530_1800096	NC_000915.1_120_119_136977_137588	7.766E-27	0.416	7.791E-27	0	143	145	29	171	204	126M1I17M
>NC_000913.3_1696_1695_1802570_1800642	NC_000915.1_119_118_135142_136980	1.213E-152	0.427	1.239E-152	67	631	643	46	609	613	81M2I10M2I97M1D154M1I209M3D9M
#26	NC_000913.faa	NC_000915.faa	4.472E-05	2.702E-310	3
>NC_000913.3_1827_1826_1932756_1932115	NC_000915.1_1098_1097_1160287_1159661	3.917E-64	0.505	3.811E-64	10	207	214	7	204	209	198M
>NC_000913.3_1828_1827_1934604_1932793	NC_000915.1_1099_1098_1162132_1160306	9.039E-194	0.499	8.843E-194	4	596	604	5	599	609	34M1I227M5I105M4D191M4D30M
>NC_000913.3_1829_1828_1936314_1934839	NC_000915.1_1100_1099_1162198_1163475	1.314E-67	0.339	1.306E-67	10	462	492	4	404	426	68M5I19M1I100M2I51M2I14M2I14M10I58M1D4M6I11M16I8M8I47M1I6M
#27	NC_000913.faa	NC_000915.faa	7.071E-04	4.489E-112	2
>NC_000913.3_1865_1864_1973339_1972836	NC_000915.1_383_382_400549_400052	5.036E-18	0.338	5.046E-18	17	153	168	28	163	166	104M3I3M1D5M1D22M
>NC_000913.3_1866_1865_1975324_1973360	NC_000915.1_384_383_402957_400546	4.776E-102	0.344	4.875E-102	3	639	655	2	646	804	105M1D40M1I24M7I39M8D82M5D140M3D104M1I94M
#28	NC_000913.faa	NC_000915.faa	2.121E-03	1.649E-69	2
>NC_000913.3_1892_1891_1998479_1997811	NC_000915.1_937_936_1000320_999607	9.174E-45	0.396	9.525E-45	1	214	223	17	236	238	18M1D28M2I5M7D161M
>NC_000913.3_1894_1893_2000442_1999585	NC_000915.1_938_937_1001074_1000304	9.634E-33	0.348	9.598E-33	32	284	286	6	254	257	24M4I69M1D25M1I26M1D11M5I11M2D22M1D6M2I8M3D39M
#29	NC_000913.faa	NC_000915.faa	7.071E-04	3.052E-106	2
>NC_000913.3_1910_1909_2013229_2014887	NC_000915.1_344_343_359038_360741	8.741E-65	0.338	8.870E-65	10	473	553	10	472	568	33M1D6M5D29M1I142M2D37M1D25M5I16M2D12M6I18M12I34M3D5M4D40M5D43M
>NC_000913.3_1911_1910_2014880_2015875	NC_000915.1_345_344_360759_361790	1.871E-49	0.298	1.851E-49	0	327	332	12	339	344	328M
#100	NC_000915.faa	NC_000913.faa	7.906E-10	0.000E+00	6
>NC_000915.1_1273_1272_1353151_1352363	NC_000913.3_1234_1233_1317222_1316416	7.231E-69	0.465	7.301E-69	1	259	263	2	261	269	70M1D189M
>NC_000915.1_1274_1273_1354329_1353148	NC_000913.3_1235_1234_1318415_1317222	1.548E-169	0.662	1.583E-169	5	388	394	7	391	398	353M1D31M
>NC_000915.1_1275_1274_1355689_1354331	NC_000913.3_1236_1235_1319785_1318427	5.925E-108	0.463	5.802E-108	0	451	453	0	451	453	27M3D270M1I35M1D25M3I15M1I23M1D52M
>NC_000915.1_1276_1275_1356689_1355682	NC_000913.3_1237_1236_1321384_1319789	1.328E-71	0.424	1.392E-71	3	322	336	202	520	532	61M3D11M3I221M1I23M
>NC_000915.1_1277_1276_1357270_1356686	NC_000913.3_1237_1236_1321384_1319789	2.756E-44	0.402	2.864E-44	2	190	195	3	190	532	45M1I143M
>NC_000915.1_1278_1277_1358769_1357267	NC_000913.3_1238_1237_1322946_1321384	1.385E-126	0.473	1.372E-126	9	494	501	16	509	521	12M2D51M4D81M1I32M2D22M1I156M2D130M
#101	NC_000915.faa	NC_000913.faa	4.293E-27	0.000E+00	20
>NC_000915.1_1288_1287_1367722_1367372	NC_000913.3_3223_3222_3439999_3439616	8.953E-24	0.439	8.935E-24	0	115	117	0	115	128	116M
>NC_000915.1_1290_1289_1369394_1368768	NC_000913.3_3225_3224_3441675_3441055	8.518E-55	0.497	8.274E-55	0	207	209	0	205	207	22M1D13M3I170M
>NC_000915.1_1291_1290_1369799_1369404	NC_000913.3_3226_3225_3442098_3441709	2.301E-40	0.526	2.298E-40	0	130	132	0	128	130	11M1I92M1I26M
>NC_000915.1_1292_1291_1370184_1369822	NC_000913.3_3227_3226_3442471_3442115	5.933E-35	0.538	5.926E-35	0	116	121	0	115	119	60M1I56M
>NC_000915.1_1293_1292_1370301_1370188	NC_000913.3_3228_3227_3442734_3442618	3.053E-14	0.815	3.043E-14	0	36	38	0	37	39	27M1D10M
>NC_000915.1_1296_1295_1372621_1371359	NC_000913.3_3229_3228_3444097_3442766	2.574E-95	0.407	2.557E-95	7	413	421	21	430	444	87M1D34M1I108M4I6M4D31M3D136M
>NC_000915.1_1297_1296_1373065_1372664	NC_000913.3_3230_3229_3444539_3444105	8.078E-19	0.446	8.086E-19	0	110	134	0	110	145	73M1I11M1D26M
>NC_000915.1_1298_1297_1373528_1373085	NC_000913.3_3232_3231_3445229_3444726	9.242E-44	0.507	9.276E-44	7	146	148	9	148	168	140M
>NC_000915.1_1299_1298_1373899_1373543	NC_000913.3_3233_3232_3445597_3445244	3.511E-10	0.336	3.512E-10	8	115	119	2	114	118	16M2D4M3I18M6D67M
>NC_000915.1_1300_1299_1374449_1373913	NC_000913.3_3234_3233_3446140_3445607	1.700E-39	0.422	1.695E-39	0	173	179	0	174	178	129M1D45M
>NC_000915.1_1301_1300_1374855_1374460	NC_000913.3_3235_3234_3446545_3446153	2.514E-24	0.395	2.514E-24	1	129	132	2	128	131	49M1I16M1I62M
>NC_000915.1_1302_1301_1375605_1375060	NC_000913.3_3237_3236_3447438_3446899	1.881E-51	0.463	1.794E-51	0	178	182	0	178	180	179M
>NC_000915.1_1304_1303_1376207_1375839	NC_000913.3_3239_3238_3448149_3447778	9.269E-49	0.663	8.930E-49	0	120	123	0	121	124	92M1D29M
>NC_000915.1_1305_1304_1376470_1376210	NC_000913.3_3240_3239_3448568_3448314	2.682E-18	0.487	2.682E-18	8	85	87	5	82	85	78M
>NC_000915.1_1307_1306_1377095_1376670	NC_000913.3_3242_3241_3449169_3448759	6.884E-50	0.624	6.611E-50	0	132	142	0	131	137	21M1I111M
>NC_000915.1_1308_1307_1377802_1377098	NC_000913.3_3243_3242_3449883_3449182	3.308E-76	0.600	3.405E-76	0	207	235	0	207	234	208M
>NC_000915.1_1310_1309_1378465_1378184	NC_000913.3_3245_3244_3450526_3450248	1.046E-33	0.650	1.043E-33	0	82	94	0	82	93	83M
>NC_000915.1_1311_1310_1379306_1378476	NC_000913.3_3246_3245_3451364_3450543	3.343E-80	0.503	3.294E-80	0	271	277	0	269	274	116M3I5M2D116M1I31M
>NC_000915.1_1314_1313_1380865_1380290	NC_000913.3_3249_3248_3452926_3452297	2.292E-23	0.356	2.295E-23	5	183	192	6	198	210	7M2D22M5D20M9I26M14D33M1D38M1D24M
>NC_000915.1_1315_1314_1381216_1380902	NC_000913.3_3250_3249_3453270_3452959	4.276E-36	0.571	4.279E-36	1	98	105	3	100	104	98M
#102	NC_000915.faa	NC_000913.faa	7.071E-04	2.381E-26	2
>NC_000915.1_1362_1361_1429757_1428975	NC_000913.3_3194_3193_3411653_3412537	4.229E-24	0.320	4.237E-24	9	250	261	20	252	295	25M6D5M4I36M1I62M7I17M2D18M5I62M
>NC_000915.1_1363_1362_1430607_1429744	NC_000913.3_3194_3193_3411653_3412537	2.255E-09	0.249	2.263E-09	13	271	288	25	247	295	18M4I7M13I8M2D24M5D26M1D2M5D13M1D24M8I4M13I9M12I74M
#103	NC_000915.faa	NC_000913.faa	7.071E-04	8.167E-85	2
>NC_000915.1_1370_1369_1440241_1439429	NC_000913.3_176_175_202560_203348	8.540E-56	0.418	8.579E-56	6	254	271	10	259	263	200M1D20M1I11M1D17M
>NC_000915.1_1371_1370_1440724_1440245	NC_000913.3_175_174_202101_202556	3.831E-36	0.463	3.826E-36	13	150	160	9	142	152	78M4I56M
#104	NC_000915.faa	NC_000913.faa	7.071E-04	3.145E-122	2
>NC_000915.1_1538_1537_1629246_1628275	NC_000913.3_401_400_429505_430476	6.245E-51	0.353	6.415E-51	7	303	324	14	312	324	63M1I25M1D18M2D190M
>NC_000915.1_1539_1538_1630832_1629255	NC_000913.3_400_399_427680_429494	2.017E-78	0.370	2.066E-78	35	504	526	111	592	605	46M1D13M3D4M5D16M9I53M3I21M4I82M19D17M1I95M1D106M
#105	NC_000915.faa	NC_000913.faa	7.071E-04	7.632E-24	2
>NC_000915.1_1547_1546_1640941_1640456	NC_000913.3_1047_1046_1131438_1131842	1.551E-15	0.315	1.549E-15	2	150	162	3	124	135	48M27I74M
>NC_000915.1_1548_1547_1641376_1640954	NC_000913.3_1046_1045_1131018_1131434	1.971E-15	0.347	1.963E-15	11	130	141	13	131	139	36M2I67M1D15M
#106	NC_000915.faa	NC_000913.faa	7.071E-04	5.821E-128	2
>NC_000915.1_1565_1564_1655611_1656594	NC_000913.3_195_194_222645_221614	2.509E-85	0.455	2.595E-85	1	324	328	0	339	344	14M3D223M6D16M7D71M
>NC_000915.1_1566_1565_1656596_1657243	NC_000913.3_194_193_221621_220968	9.293E-50	0.439	9.008E-50	4	207	216	7	211	218	132M1D72M
#107	NC_000915.faa	NC_000913.faa	1.414E-03	1.049E-30	2
>NC_000915.1_1577_1576_1666790_1666029	NC_000913.3_11_10_11356_10643	5.443E-21	0.316	5.458E-21	2	234	254	4	228	238	47M3D109M1D26M1I3M8I16M3I20M
>NC_000915.1_1578_1577_1667680_1667057	NC_000913.3_11_10_11356_10643	7.721E-17	0.318	7.699E-17	20	202	208	65	236	238	79M1I6M2D43M9I14M3I28M
#70	NC_000915.faa	NC_000913.faa	7.071E-04	7.231E-212	2
>NC_000915.1_246_245_260351_258801	NC_000913.3_2148_2147_2276300_2277889	1.346E-115	0.417	1.296E-115	16	511	517	24	525	530	34M2D62M1I23M2D113M2I10M3D12M1D10M1D229M
>NC_000915.1_247_246_261377_260361	NC_000913.3_2147_2146_2275273_2276298	2.152E-103	0.515	2.226E-103	11	334	339	14	337	342	324M
#71	NC_000915.faa	NC_000913.faa	7.071E-04	1.933E-42	2
>NC_000915.1_291_290_314873_315187	NC_000913.3_3119_3118_3333451_3333140	1.053E-20	0.460	1.055E-20	2	103	105	1	102	104	102M
>NC_000915.1_292_291_315202_315468	NC_000913.3_3118_3117_3333119_3332862	7.352E-29	0.635	7.364E-29	0	83	89	0	84	86	72M1D12M
#72	NC_000915.faa	NC_000913.faa	7.906E-09	0.000E+00	5
>NC_000915.1_293_292_315585_317234	NC_000913.3_3476_3475_3707705_3706098	9.921E-114	0.394	9.513E-114	48	547	550	30	534	536	27M1D326M6D59M2I86M
>NC_000915.1_294_293_317245_318249	NC_000913.3_3475_3474_3705790_3704771	2.867E-98	0.488	2.866E-98	0	331	335	0	335	340	50M1D127M3D155M
>NC_000915.1_295_294_318249_319106	NC_000913.3_3474_3473_3704761_3703859	9.397E-93	0.524	9.714E-93	0	281	286	15	296	301	282M
>NC_000915.1_296_295_319118_319981	NC_000913.3_3473_3472_3703848_3702865	8.243E-81	0.519	7.852E-81	1	258	288	2	257	328	80M1I40M1I136M
>NC_000915.1_297_296_319978_320784	NC_000913.3_3472_3471_3702868_3701864	3.801E-91	0.556	3.857E-91	2	258	269	11	267	335	257M
#73	NC_000915.faa	NC_000913.faa	7.071E-04	5.498E-106	2
>NC_000915.1_344_343_359038_360741	NC_000913.3_1910_1909_2013229_2014887	1.065E-63	0.318	1.071E-63	15	558	568	15	549	553	28M1I6M5I29M1D143M2I36M1I25M5D16M2I11M9D21M9D32M3I5M4I40M5I52M4I17M4I9M2I41M
>NC_000915.1_345_344_360759_361790	NC_000913.3_1911_1910_2014880_2015875	2.068E-49	0.298	1.982E-49	12	339	344	0	327	332	328M
#74	NC_000915.faa	NC_000913.faa	7.071E-04	2.700E-148	2
>NC_000915.1_362_361_379634_378258	NC_000913.3_3188_3187_3405917_3407266	3.894E-139	0.513	3.878E-139	15	454	459	1	440	450	137M1D143M2I40M1D118M
>NC_000915.1_363_362_380110_379640	NC_000913.3_3187_3186_3405436_3405906	2.777E-16	0.305	2.771E-16	0	153	157	0	155	157	49M1I15M2D7M1D82M
#75	NC_000915.faa	NC_000913.faa	7.071E-04	1.315E-102	2
>NC_000915.1_383_382_400549_400052	NC_000913.3_1865_1864_1973339_1972836	1.702E-20	0.306	1.709E-20	28	163	166	17	153	168	104M1D32M
>NC_000915.1_384_383_402957_400546	NC_000913.3_1866_1865_1975324_1973360	3.096E-89	0.342	3.129E-89	2	646	804	3	639	655	105M1I36M12I30M12D2M8D23M8I82M5I140M3I104M1D94M
#76	NC_000915.faa	NC_000913.faa	4.243E-03	8.677E-93	2
>NC_000915.1_391_390_411101_409431	NC_000913.3_887_886_961995_963668	4.454E-75	0.295	4.359E-75	14	543	557	2	538	558	16M1I16M2I39M2D32M2I32M2D6M1D235M1D15M1D69M1D20M4D45M
>NC_000915.1_393_392_413325_412036	NC_000913.3_884_883_958812_960095	7.804E-25	0.265	7.776E-25	10	413	430	21	415	428	28M6D13M2I23M1I97M2D13M3D13M1D35M3D19M2I12M10I6M2D12M2I59M5I10M5I19M1D18M
#77	NC_000915.faa	NC_000913.faa	7.071E-04	1.315E-133	2
>NC_000915.1_394_393_415635_413341	NC_000913.3_1691_1690_1797944_1795557	5.814E-62	0.270	5.900E-62	0	762	765	0	793	796	41M1D30M1D26M1D38M3I49M2D14M1D18M1D24M3D6M11D37M1D5M4D30M2D10M7I31M7D9M1D34M4I5M1I51M2I34M2I51M7D8M1I15M1I8M3D12M1D42M1D13M1D55M5D10M2I34M
>NC_000915.1_395_394_416621_415635	NC_000913.3_1692_1691_1798942_1797959	9.063E-79	0.477	9.183E-79	16	327	329	23	325	328	73M1D118M2I20M1D23M11I26M2D39M
#78	NC_000915.faa	NC_000913.faa	7.071E-04	4.428E-34	2
>NC_000915.1_467_466_495165_495905	NC_000913.3_740_739_795089_795862	2.047E-18	0.298	2.044E-18	27	244	247	32	255	258	26M1I37M2D15M9D16M3I54M2D21M2I12M1I30M
>NC_000915.1_468_467_495927_496601	NC_000913.3_741_740_795862_796551	8.666E-23	0.293	8.659E-23	10	217	225	12	216	230	175M3I30M
#79	NC_000915.faa	NC_000913.faa	7.071E-04	6.781E-106	2
>NC_000915.1_490_489_519513_520595	NC_000913.3_84_83_96002_97084	1.121E-83	0.453	1.140E-83	15	359	361	12	359	361	50M1D91M3D10M3I5M4D9M2I175M
>NC_000915.1_491_490_520597_521865	NC_000913.3_85_84_97087_98403	2.423E-29	0.275	2.421E-29	55	414	423	65	429	439	55M3I11M5D49M1D16M5D22M11D17M2D5M7I22M7I49M1D54M3I40M
#50	NC_000913.faa	NC_000915.faa	1.581E-05	0.000E+00	3
>NC_000913.3_3269_3268_3473514_3471400	NC_000915.1_1192_1191_1267386_1265308	2.419E-303	0.667	2.483E-303	0	701	705	0	689	693	72M7I219M1I201M1I28M3I117M1I4M1D48M
>NC_000913.3_3270_3269_3474081_3473542	NC_000915.1_1193_1192_1267865_1267398	4.675E-55	0.603	4.563E-55	2	155	180	1	154	156	154M
>NC_000913.3_3271_3270_3474552_3474178	NC_000915.1_1194_1193_1268288_1267881	9.438E-56	0.717	9.841E-56	0	123	125	0	123	136	124M
#51	NC_000913.faa	NC_000915.faa	1.414E-03	7.651E-63	2
>NC_000913.3_3382_3381_3593437_3592724	NC_000915.1_713_712_770058_769336	2.055E-35	0.303	2.047E-35	4	235	238	2	234	241	101M2D19M1I111M
>NC_000913.3_3383_3382_3594206_3593439	NC_000915.1_713_712_770058_769336	1.995E-35	0.316	1.996E-35	20	253	256	18	235	241	91M15I75M1I52M
#52	NC_000913.faa	NC_000915.faa	7.906E-09	3.564E-204	5
>NC_000913.3_3404_3403_3613667_3615241	NC_000915.1_293_292_315585_317234	1.250E-36	0.268	1.251E-36	38	490	525	59	517	550	12M1D13M1D36M6D21M9D2M2D35M2I18M5D66M4I99M14I91M2I8M4D30M
>NC_000913.3_3405_3404_3615241_3616185	NC_000915.1_294_293_317245_318249	1.159E-57	0.355	1.124E-57	0	306	315	0	331	335	39M3I127M24D4M4D134M
>NC_000913.3_3406_3405_3616182_3617015	NC_000915.1_295_294_318249_319106	1.138E-50	0.378	1.170E-50	16	268	278	22	280	286	32M6D221M
>NC_000913.3_3407_3406_3617015_3617779	NC_000915.1_296_295_319118_319981	4.237E-44	0.398	4.236E-44	18	242	255	21	256	288	56M7D34M4D135M
>NC_000913.3_3408_3407_3617776_3618582	NC_000915.1_297_296_319978_320784	1.770E-43	0.400	1.762E-43	0	232	269	0	233	269	14M2D12M1I206M
#53	NC_000913.faa	NC_000915.faa	7.906E-09	0.000E+00	5
>NC_000913.3_3472_3471_3702868_3701864	NC_000915.1_296_295_319118_319981	1.174E-62	0.450	1.191E-62	11	281	335	1	274	288	16M6I29M1D12M3D14M1D7M1D33M1D22M2D132M
>NC_000913.3_3473_3472_3703848_3702865	NC_000915.1_296_295_319118_319981	8.243E-81	0.503	8.048E-81	2	269	328	1	272	288	80M1D40M1D141M2D7M
>NC_000913.3_3474_3473_3704761_3703859	NC_000915.1_295_294_318249_319106	2.554E-92	0.524	2.491E-92	15	296	301	0	281	286	282M
>NC_000913.3_3475_3474_3705790_3704771	NC_000915.1_294_293_317245_318249	2.130E-99	0.488	2.084E-99	0	335	340	0	331	335	50M1I127M3I155M
>NC_000913.3_3476_3475_3707705_3706098	NC_000915.1_293_292_315585_317234	7.388E-116	0.394	7.393E-116	30	534	536	48	547	550	27M1I326M6I59M2D86M
#54	NC_000913.faa	NC_000915.faa	2.121E-03	7.388E-208	2
>NC_000913.3_3635_3634_3880119_3877705	NC_000915.1_498_497_527686_530007	2.751E-198	0.435	2.801E-198	4	803	805	3	772	774	29M1I126M3D12M1I60M2D5M2I67M2I169M1I88M6I28M2I37M2D21M13I22M3I6M1D4M4I6M3I82M
>NC_000913.3_3637_3636_3882321_3881221	NC_000915.1_497_496_526549_527673	1.439E-17	0.203	1.438E-17	0	359	367	0	360	375	84M1I35M2D11M2D24M2I25M3D27M5I15M2D47M4I36M4D44M
#55	NC_000913.faa	NC_000915.faa	1.581E-05	0.000E+00	3
>NC_000913.3_3667_3666_3917375_3915993	NC_000915.1_1132_1131_1195673_1194273	3.024E-196	0.664	2.949E-196	3	459	461	2	462	467	15M1I14M3D5M1D196M1D226M
>NC_000913.3_3668_3667_3918265_3917402	NC_000915.1_1133_1132_1196610_1195705	2.042E-44	0.343	2.033E-44	0	286	288	0	299	302	57M5D10M3D125M3D18M2D77M
>NC_000913.3_3669_3668_3919857_3918316	NC_000915.1_1134_1133_1198136_1196625	2.364E-178	0.549	2.352E-178	1	511	514	2	501	504	306M6I2M5I192M
#56	NC_000913.faa	NC_000915.faa	7.071E-04	4.787E-164	2
>NC_000913.3_3852_3851_4121747_4120416	NC_000915.1_514_513_543008_544339	4.150E-125	0.484	4.190E-125	3	442	444	5	442	444	142M1I59M3I7M1D47M1D181M
>NC_000913.3_3853_3852_4122287_4121757	NC_000915.1_513_512_542466_543008	6.181E-47	0.494	6.490E-47	1	171	177	4	179	181	7M4D109M1D55M
#57	NC_000913.faa	NC_000915.faa	1.423E-10	0.000E+00	7
>NC_000913.3_3893_3892_4175944_4177128	NC_000915.1_1203_1202_1281878_1280679	1.369E-199	0.736	1.410E-199	0	392	395	0	397	400	180M5D213M
>NC_000913.3_3895_3894_4177743_4178288	NC_000915.1_1200_1199_1280018_1279491	2.861E-43	0.416	2.863E-43	8	179	182	2	172	176	51M1D34M1I25M1I60M
>NC_000913.3_3896_3895_4178447_4178875	NC_000915.1_1199_1198_1279473_1279048	1.857E-46	0.563	1.850E-46	0	141	143	0	140	142	49M1I92M
>NC_000913.3_3897_3896_4178879_4179583	NC_000915.1_1198_1197_1279003_1278299	1.613E-69	0.506	1.686E-69	2	224	235	3	225	235	223M
>NC_000913.3_3899_3898_4180560_4180925	NC_000915.1_1196_1195_1277650_1277273	5.931E-31	0.544	5.914E-31	0	120	122	0	124	126	35M4D86M
>NC_000913.3_3900_3899_4181245_4185273	NC_000915.1_1195_1194_1277049_1268377	2.217E-308	0.465	0.000E+00	7	1338	1343	7	1370	2891	106M3D51M1I72M3I3M2D12M1D47M10I21M6D7M2D7M7D14M5D120M2D259M4I208M2I7M2D20M9D14M6D8M3D9M4D17M5I10M1D91M1D5M2I20M5D177M
>NC_000913.3_3901_3900_4185350_4189573	NC_000915.1_1195_1194_1277049_1268377	2.217E-308	0.464	0.000E+00	7	1361	1408	1386	2871	2891	76M1D74M8D18M1D371M2I6M5I6M6I127M6I6M5I265M16D16M61D4M51D12M6D3M24D51M5I17M9I51M2D36M1I177M
#58	NC_000913.faa	NC_000915.faa	7.071E-04	7.307E-111	2
>NC_000913.3_4073_4072_4380517_4379783	NC_000915.1_186_185_197863_197126	7.652E-29	0.294	7.662E-29	4	224	245	5	230	246	13M1D71M1D17M7D16M5I70M1D29M
>NC_000913.3_4074_4073_4382318_4380510	NC_000915.1_187_186_200000_197856	5.117E-90	0.346	5.337E-90	0	581	603	0	624	715	33M2I17M5D54M5D2M16D38M1I75M1D42M9I8M2I60M15D5M12D62M6I23M7D98M2I15M1D5M3D23M
#59	NC_000913.faa	NC_000915.faa	4.472E-05	3.656E-88	3
>NC_000913.3_4200_4199_4511457_4510690	NC_000915.1_884_883_943114_942347	2.671E-28	0.293	2.681E-28	0	239	256	0	241	256	64M1D114M1D62M
>NC_000913.3_4201_4200_4512414_4511458	NC_000915.1_885_884_944094_943114	1.730E-38	0.379	1.729E-38	45	317	319	53	323	327	60M4I10M1D9M1D28M1D30M1D16M1I87M1I27M
>NC_000913.3_4202_4201_4513409_4512411	NC_000915.1_885_884_944094_943114	4.726E-36	0.355	4.712E-36	54	331	333	53	324	327	63M2I22M5I21M1D29M1D13M1I95M1I22M1D4M
#0	NC_000913.faa	NC_000915.faa	7.071E-04	3.600E-108	2
>NC_000913.3_84_83_96002_97084	NC_000915.1_490_489_519513_520595	1.525E-86	0.450	1.597E-86	12	359	361	15	359	361	50M1I91M3I17M5D4M4I178M
>NC_000913.3_85_84_97087_98403	NC_000915.1_491_490_520597_521865	1.265E-29	0.275	1.271E-29	67	429	439	57	414	423	53M3D11M5I49M1I16M5I21M11I19M5D28M7D46M1I57M3D40M
#1	NC_000913.faa	NC_000915.faa	7.071E-04	9.313E-112	2
>NC_000913.3_163_162_189874_190599	NC_000915.1_1543_1542_1635686_1636480	2.932E-68	0.511	2.792E-68	3	224	242	1	222	265	51M1I11M1D159M
>NC_000913.3_164_163_190857_191708	NC_000915.1_1544_1543_1636480_1637547	1.702E-51	0.366	1.630E-51	0	280	284	0	354	356	66M2D39M1D8M5D26M3D9M1D15M7D31M29D5M13D27M7D20M4D4M2D31M
#2	NC_000913.faa	NC_000915.faa	7.071E-04	2.877E-83	2
>NC_000913.3_175_174_202101_202556	NC_000915.1_1371_1370_1440724_1440245	2.000E-36	0.463	2.001E-36	9	142	152	13	150	160	78M4D56M
>NC_000913.3_176_175_202560_203348	NC_000915.1_1370_1369_1440241_1439429	7.707E-55	0.418	7.767E-55	10	259	263	6	254	271	200M1I20M1D11M1I17M
#3	NC_000913.faa	NC_000915.faa	7.071E-04	1.609E-129	2
>NC_000913.3_194_193_221621_220968	NC_000915.1_1566_1565_1656596_1657243	8.452E-52	0.439	8.775E-52	7	211	218	4	207	216	132M1I72M
>NC_000913.3_195_194_222645_221614	NC_000915.1_1565_1564_1655611_1656594	1.020E-85	0.455	1.014E-85	0	339	344	1	324	328	14M3I223M6I16M7I71M
#4	NC_000913.faa	NC_000915.faa	7.071E-04	1.009E-142	2
>NC_000913.3_301_300_321608_322327	NC_000915.1_133_132_150150_149383	2.763E-45	0.365	2.756E-45	0	238	240	13	251	256	121M2D7M2I109M
>NC_000913.3_302_301_322338_323765	NC_000915.1_132_131_149354_147909	1.957E-105	0.400	2.011E-105	5	455	476	5	464	482	37M1D263M1D77M2D16M8D22M4I11M2D3M1I17M
#5	NC_000913.faa	NC_000915.faa	7.071E-04	4.020E-46	2
>NC_000913.3_407_406_434647_435117	NC_000915.1_2_1_1105_635	1.034E-40	0.506	1.029E-40	0	154	157	0	154	157	11M1D35M1I108M
>NC_000913.3_408_407_435137_435556	NC_000915.1_1_0_633_217	2.083E-13	0.309	2.079E-13	3	127	140	1	125	139	70M1D20M1I34M
#6	NC_000913.faa	NC_000915.faa	7.071E-04	2.571E-117	2
>NC_000913.3_428_427_455133_456431	NC_000915.1_792_791_852980_851625	8.152E-38	0.285	8.131E-38	0	390	433	0	405	452	72M3D26M3I10M2D10M4D7M4I28M2D94M2D30M1D47M7D31M1D29M
>NC_000913.3_429_428_456677_457300	NC_000915.1_791_790_851604_851017	1.690E-87	0.700	1.626E-87	13	202	208	0	189	196	190M
#7	NC_000913.faa	NC_000915.faa	4.472E-05	1.798E-71	3
>NC_000913.3_580_579_620199_619384	NC_000915.1_884_883_943114_942347	5.711E-28	0.268	5.714E-28	7	240	272	2	236	256	52M1D182M
>NC_000913.3_581_580_621188_620196	NC_000915.1_885_884_944094_943114	2.657E-26	0.328	2.669E-26	49	324	331	49	321	327	65M3I155M1D27M1I25M
>NC_000913.3_582_581_622189_621185	NC_000915.1_885_884_944094_943114	8.695E-32	0.334	8.688E-32	54	331	335	53	324	327	57M5I6M1D11M1D14M3I20M1D158M1I3M
#8	NC_000913.faa	NC_000915.faa	7.071E-04	1.380E-116	2
>NC_000913.3_707_706_755907_757673	NC_000915.1_187_186_200000_197856	3.860E-97	0.358	3.775E-97	8	557	589	6	591	715	54M3D50M3I3M2D4M15D48M1I60M1D110M15D5M12D16M9I5M1I39M4D14M2I126M
>NC_000913.3_708_707_757689_758405	NC_000915.1_186_185_197863_197126	1.915E-27	0.324	1.923E-27	17	234	239	23	239	246	9M2I16M1D39M2I31M1D20M1D31M1I26M1D41M
#9	NC_000913.faa	NC_000915.faa	7.071E-04	4.494E-39	2
>NC_000913.3_759_758_818055_818567	NC_000915.1_796_795_855873_855343	6.366E-12	0.316	6.362E-12	12	149	171	5	145	177	9M2D25M2D73M1I30M
>NC_000913.3_760_759_818570_819055	NC_000915.1_795_794_855334_854858	3.783E-35	0.451	3.764E-35	3	157	162	2	156	159	155M
#40	NC_000913.faa	NC_000915.faa	7.071E-04	1.800E-95	2
>NC_000913.3_2496_2495_2660289_2659903	NC_000915.1_218_217_229524_230504	1.407E-16	0.345	1.408E-16	1	123	129	13	148	327	31M5D18M1D48M7D26M
>NC_000913.3_2497_2496_2661531_2660317	NC_000915.1_217_216_228339_229502	6.854E-87	0.433	6.787E-87	4	383	405	4	383	388	24M2I8M1I25M1D22M1D9M1D126M2I94M2D67M
#41	NC_000913.faa	NC_000915.faa	5.303E-06	1.963E-154	4
>NC_000913.3_2569_2568_2744530_2744183	NC_000915.1_1146_1145_1211587_1211231	4.348E-27	0.504	4.346E-27	1	111	116	2	114	119	13M1D50M1D48M
>NC_000913.3_2570_2569_2745339_2744572	NC_000915.1_1147_1146_1212298_1211609	3.510E-37	0.327	3.509E-37	0	224	256	0	224	230	75M4I103M4D43M
>NC_000913.3_2572_2571_2746185_2745937	NC_000915.1_1150_1149_1213448_1213218	1.181E-18	0.472	1.183E-18	0	73	83	0	71	77	47M2I25M
>NC_000913.3_2573_2572_2747795_2746434	NC_000915.1_1151_1150_1214868_1213522	4.667E-93	0.406	4.894E-93	0	432	454	0	427	449	16M2I48M5I21M1D36M1I34M1I163M1I37M1D9M1D56M2D3M
#42	NC_000913.faa	NC_000915.faa	7.071E-04	1.308E-107	2
>NC_000913.3_2679_2678_2851864_2852136	NC_000915.1_895_894_952091_951858	1.321E-11	0.337	1.315E-11	0	73	91	0	68	78	35M5I34M
>NC_000913.3_2680_2679_2852136_2853257	NC_000915.1_894_893_951852_950740	5.306E-104	0.453	5.458E-104	26	367	374	25	368	371	284M2D58M
#43	NC_000913.faa	NC_000915.faa	7.071E-04	2.636E-204	2
>NC_000913.3_2748_2747_2928229_2929518	NC_000915.1_127_126_144835_143594	1.565E-96	0.439	1.570E-96	21	427	430	17	412	414	54M2I118M6I141M3I83M
>NC_000913.3_2749_2748_2929576_2930943	NC_000915.1_126_125_143594_142227	9.024E-116	0.442	8.637E-116	2	453	456	4	454	456	31M2I65M1I31M1D26M2D41M2I23M1D82M1D142M1I5M
#44	NC_000913.faa	NC_000915.faa	7.071E-04	8.437E-151	2
>NC_000913.3_2874_2873_3072622_3071459	NC_000915.1_1340_1339_1406083_1404875	3.088E-88	0.419	2.975E-88	1	383	388	9	400	403	28M1D24M1D14M2I22M6D6M2I150M5D135M
>NC_000913.3_2875_2874_3073691_3072672	NC_000915.1_1341_1340_1407091_1406099	1.464E-70	0.387	1.437E-70	0	327	340	0	321	331	20M3I105M2I16M1I181M
#45	NC_000913.faa	NC_000915.faa	2.121E-03	2.047E-141	2
>NC_000913.3_2937_2936_3141286_3140792	NC_000915.1_634_633_681542_682078	5.187E-14	0.283	5.189E-14	1	153	165	3	156	179	113M1I9M2D30M
>NC_000913.3_2938_2937_3142989_3141286	NC_000915.1_632_631_679122_680858	2.115E-135	0.411	2.114E-135	0	565	568	0	570	579	23M1D121M1D84M5I36M2D22M2I22M4I6M3I9M4D21M18D31M4I22M2I11M3I10M3D9M1I115M
#46	NC_000913.faa	NC_000915.faa	1.414E-03	1.619E-139	2
>NC_000913.3_3049_3048_3258010_3256679	NC_000915.1_127_126_144835_143594	1.159E-26	0.237	1.159E-26	27	439	444	8	409	414	64M1I44M4D17M6I55M4I27M1D27M1D39M3I48M5I23M1D34M1D16M
>NC_000913.3_3050_3049_3259649_3258285	NC_000915.1_126_125_143594_142227	7.484E-121	0.469	7.774E-121	2	452	455	4	454	456	32M2I68M1I34M1D12M1D9M1D43M2I21M1D73M1D154M
#47	NC_000913.faa	NC_000915.faa	7.071E-04	1.207E-41	2
>NC_000913.3_3118_3117_3333119_3332862	NC_000915.1_292_291_315202_315468	1.653E-28	0.658	1.652E-28	0	81	86	0	80	89	72M1I9M
>NC_000913.3_3119_3118_3333451_3333140	NC_000915.1_291_290_314873_315187	3.913E-21	0.460	3.908E-21	1	102	104	2	103	105	102M
#48	NC_000913.faa	NC_000915.faa	7.071E-04	1.813E-67	2
>NC_000913.3_3164_3163_3378207_3377815	NC_000915.1_80_79_89222_88833	1.437E-32	0.512	1.442E-32	6	129	131	4	128	130	33M1D91M
>NC_000913.3_3165_3164_3378651_3378223	NC_000915.1_81_80_89644_89219	6.761E-43	0.511	6.779E-43	2	134	143	1	133	142	133M
#49	NC_000913.faa	NC_000915.faa	3.657E-29	0.000E+00	21
>NC_000913.3_3223_3222_3439999_3439616	NC_000915.1_1288_1287_1367722_1367372	6.886E-23	0.439	6.856E-23	0	115	128	0	115	117	116M
>NC_000913.3_3225_3224_3441675_3441055	NC_000915.1_1290_1289_1369394_1368768	2.101E-55	0.497	2.165E-55	0	205	207	0	207	209	22M1I13M3D170M
>NC_000913.3_3226_3225_3442098_3441709	NC_000915.1_1291_1290_1369799_1369404	1.838E-42	0.526	1.840E-42	0	128	130	0	130	132	11M1D92M1D26M
>NC_000913.3_3227_3226_3442471_3442115	NC_000915.1_1292_1291_1370184_1369822	1.018E-34	0.538	1.019E-34	0	115	119	0	116	121	62M1D54M
>NC_000913.3_3228_3227_3442734_3442618	NC_000915.1_1293_1292_1370301_1370188	4.420E-14	0.815	4.420E-14	0	37	39	0	36	38	27M1I10M
>NC_000913.3_3229_3228_3444097_3442766	NC_000915.1_1296_1295_1372621_1371359	3.529E-101	0.407	3.451E-101	21	430	444	7	413	421	87M1I34M1D108M4D6M4I31M3I136M
>NC_000913.3_3232_3231_3445229_3444726	NC_000915.1_1298_1297_1373528_1373085	7.019E-42	0.507	7.008E-42	9	148	168	7	146	148	140M
>NC_000913.3_3233_3232_3445597_3445244	NC_000915.1_1299_1298_1373899_1373543	4.192E-09	0.336	4.181E-09	2	114	118	8	115	119	16M2I2M3D20M6I67M
>NC_000913.3_3234_3233_3446140_3445607	NC_000915.1_1300_1299_1374449_1373913	2.227E-39	0.422	2.229E-39	0	174	178	0	173	179	129M1I45M
>NC_000913.3_3235_3234_3446545_3446153	NC_000915.1_1301_1300_1374855_1374460	9.343E-25	0.395	9.367E-25	2	128	131	1	129	132	49M1D16M1D62M
>NC_000913.3_3237_3236_3447438_3446899	NC_000915.1_1302_1301_1375605_1375060	3.101E-51	0.463	3.093E-51	0	178	180	0	178	182	179M
>NC_000913.3_3239_3238_3448149_3447778	NC_000915.1_1304_1303_1376207_1375839	5.636E-50	0.658	5.445E-50	0	122	124	0	121	123	92M1I30M
>NC_000913.3_3240_3239_3448568_3448314	NC_000915.1_1305_1304_1376470_1376210	1.030E-19	0.500	1.025E-19	5	78	85	8	81	87	74M
>NC_000913.3_3242_3241_3449169_3448759	NC_000915.1_1307_1306_1377095_1376670	2.526E-49	0.624	2.555E-49	0	131	137	0	132	142	21M1D111M
>NC_000913.3_3243_3242_3449883_3449182	NC_000915.1_1308_1307_1377802_1377098	2.235E-79	0.556	2.343E-79	0	231	234	0	229	235	208M2I22M
>NC_000913.3_3244_3243_3450233_3449901	NC_000915.1_1309_1308_1378174_1377806	9.936E-14	0.401	9.926E-14	7	108	111	6	103	123	51M4I47M
>NC_000913.3_3245_3244_3450526_3450248	NC_000915.1_1310_1309_1378465_1378184	1.489E-34	0.650	1.488E-34	0	82	93	0	82	94	83M
>NC_000913.3_3246_3245_3451364_3450543	NC_000915.1_1311_1310_1379306_1378476	1.502E-80	0.503	1.553E-80	0	269	274	0	271	277	116M3D5M2I115M1D32M
>NC_000913.3_3248_3247_3452286_3451681	NC_000915.1_1313_1312_1380255_1379608	4.074E-25	0.415	4.074E-25	34	195	202	37	207	216	51M1D40M4D16M2D3M2D52M
>NC_000913.3_3249_3248_3452926_3452297	NC_000915.1_1314_1313_1380865_1380290	3.213E-26	0.358	3.214E-26	6	198	210	5	183	192	7M2I24M8D10M3I10M1I6M13I11M1I41M1I38M1I24M
>NC_000913.3_3250_3249_3453270_3452959	NC_000915.1_1315_1314_1381216_1380902	1.573E-36	0.571	1.581E-36	3	100	104	1	98	105	98M
